# Supplementary material for: Comparative effectiveness of contact tracing interventions in the context of the COVID-19 pandemic: a systematic review
Source: Eur J Epidemiol. 2023 Feb 16;38(3):243–66. doi: 10.1007/s10654-023-00963-z (PMC9932408; doi:10.1007/s10654-023-00963-z)
Supplement: Supplementary file 2 — Supplementary Material 2 [file 10654_2023_963_MOESM2_ESM.xlsx]

## Sheet: Sheet1
ID	Authors	Title	Peer-reviewed	Journal	Year	DOI	Type of study	Study design	Setting	Period of the epidemic modelled (mathematical modelling studies),	Intervention(s)	Comparator(s)	Outcome(s)	Results	Quality score (empirical studies)	Quality score (modelling studies)
1	Haug et al.	Ranking the effectiveness of worldwide COVID-19 government interventions	Yes	Nature Human Behaviour	2020	10.1038/s41562-020-01009-0	Empirical	Longitudinal	Multi-country	NA	42,151 different NPIs including contact tracing.	Interventions are compared to each other	Reff	Impact of contact tracing is not significant (exact effect size not provided)	16	NA
2	Hong et al.	Effect of COVID-19 non-pharmaceutical interventions and the implications for human rights	Yes	International Journal of Environmental Research and Public Health	2021	10.3390/ijerph18010217	Empirical	Cross-sectional	Multi-country	NA	Assembly Restrictions (A): School closures (A1), Workplace closures (A2), Cancel public events (A3), Gathering size restriction (A4); Movement Restrictions (M): Close public transport (M1), Stay at home requirement (M2), Internal movement restrictions (M3), International travel restrictions (M4); Privacy Restriction (P): Contact tracing (P1). Interventions compared with each other	Interventions are compared to each other	Growth rate in cumulative cases	School closing in combination with full contact tracing (i.e. contact tracing done for all cases, used as an interaction term) has an impact on the decrease rate of increase in cumulative confirmed cases, leading to lower COVID-19 growth rate. Regression coefficients (SE) school closures / contact tracing as an interaction term: -2.070 (0.833), p-value < 0.05 / 0.227 (1.033)	11	NA
3	Kendall et al.	Epidemiological changes on the Isle of Wight after the launch of the NHS Test and Trace programme: a preliminary analysis	Yes	The Lancet Digital Health	2020	10.1016/S2589-7500(20)30241-7	Empirical	Longitudinal	Isle of Wight (UK)	NA	Manual contact tracing + contact tracing using automated app.	Manual contact tracing	Incidence, R	Results are presented graphically. After the introduction of contact tracing in the Isle of Wight, between May 5 and June 29 there is a drop in R from 1.3 to 0.5; at the same point in time, R was lower than in the Upper Tier Local Health Authorities of the UK as a whole (p < 0.0001)	17	NA
4	Leffler et al.	Association of country-wide coronavirus mortality with demographics, testing, lockdowns, and public wearing of masks	Yes	American Journal of Tropical Medicine and Hygiene	2020	10.4269/ajtmh.20-1015	Empirical	Longitudinal	Multi-country	NA	(1) School closing; (2) Workplace closing; (3) Cancelling of public events; (4) Restrictions on gatherings; (5) Public transport closure; (6) Stay-at-home requirements; (7) Internal movement restrictions; (8) International travel restrictions; (9) Income support; (10) Public information campaigns; (11) Testing policy; (12) Contact tracing policy; (13) Mask-wearing	Interventions are compared to each other	Deaths	Impact of contact tracing is not significant. Regression coefficient (95% CI): -0.176 (-0.357 to 0.006), p-value = 0.06	13	NA
5	Liu et al.	The impact of non-pharmaceutical interventions on SARS-CoV-2 transmission across 130 countries and territories	Yes	BMC Medicine	2021	10.1186/s12916-020-01872-8	Empirical	Longitudinal	Multi-country	NA	(1) Internal containment and closure (School and workplace closure, public event cancellation, limits on gathering sizes, public transport closure, stay-at-home requirement, internal movement restriction); (2) International travel restrictions; (3) Economic policies; (4) Health systems policies (Public information campaign, testing policy, contact tracing).	Interventions are compared to each other	R	Weak evidence of an association between contact tracing and an increase in R at 10 days (exact effect size is not provided)	15	NA
6	Papadopoulos et al.	The impact of lockdown measures on COVID-19: a worldwide comparison	No	medRxiv	2020	10.1101/2020.05.22.20106476	Empirical	Longitudinal	Multi-country	NA	(1) School closing; (2) Workplace closing; (3) Cancelling of public events; (4) Restriction on gatherings; (5) Closure of public transport; (6) Stay-at-home restrictions; (7) Domestic travel restrictions; (8) International travel restrictions; (9) Public information; (10) Testing framework; (11) Contact tracing.	Interventions are compared to each other	Number of cases, deaths	No evidence of a consistent association between high intensity contact tracing and decreased health outcomes (cases and deaths). Regression coefficient (95% CI) for cases/ deaths: 0.167 (0.006-0.316), p-value = 0.041 / 0.09 (-0.096-0.276), p-value = 0.296. There was no evidence of an association between timing of contact tracing and health outcomes. Regression coefficient (95% CI) for cases/ deat…	11	NA
7	Pozo-Martin et al.	The impact of non-pharmaceutical interventions on COVID-19 epidemic growth in the 37 OECD member states	Yes	European Journal of Epidemiology	2021	10.1007/s10654-021-00766-0	Empirical	Longitudinal	Multi-country	NA	(1) School closing requirements; (2) Workplace closing requirements; (3) Public events cancelling requirements; (4) Restrictions on gatherings; (5) Public transport restrictions; (6) Stay-at-home requirements; (7) Restrictions on internal travel; (8) International travel controls; (9) Public health information campaigns; (10) Mask wearing requirements; (11) Testing policy; (12) Contact tracing po…	Interventions are compared to each other	Growth rate in cumulative cases	Impact of contact tracing is not significant (exact effect size not provided)	16	NA
8	Vecino-Ortiz et al.	Impact of contact tracing on COVID-19 mortality: An impact evaluation using surveillance data from Colombia	Yes	PLoS ONE	2021	10.1371/journal.pone.0246987	Empirical	Longitudinal	Colombia	NA	Contact tracing as implemented in different departments and districts	No contact tracing	Deaths	A 10 percent increase in the proportion of cases identified through contact tracing in the previous 3 to 8 weeks is associated with COVID-19 mortality reductions between 0.8% and 3.4%. Regression coefficients for 0.8% mortality reduction (SE), cases traced 3 weeks previously: -0.078 (0.034), p-value = 0.024; Regression coefficients for 3.5% mortality reduction (SE) cases traced 3/4/6/8 weeks prio…	15	NA
9	Wibbens et al.	Which COVID policies are most effective? A Bayesian analysis of COVID-19 by jurisdiction	Yes	PLoS ONE	2021	10.1371/journal.pone.0244177	Empirical	Longitudinal	Multi-country	NA	(1) Closing of schools; (2) Closing of workplaces; (3) Public event cancelling; (4) Gathering bans; (5) Public transport closure; (6) Shelter-in-place orders and home confinement; (7) Restrictions on internal movement; (8) Restrictions on international travel; (9) Public information campaigns; (10) Testing access; (11) Contact tracing.	Interventions are compared to each other	Growth rate in cases	Marginal effect of contact tracing on reducing weekly growth rates is weak (results presented graphically, exact effect size not provided)	13	NA
10	Wymant et al.	The epidemiological impact of the NHS COVID-19 App	Yes	Nature	2021	10.1038/s41586-021-03606-z	Empirical	Longitudinal	England and Wales	NA	Contact tracing using National Health Service (NHS) COVID-19 app.	No app	Number of cases, deaths	Cases/ deaths averted in the period between end of September and end of December 2020: - Statistical estimation (95% CI): 594,000 (317,000-914,000) / 8,700 (4,700-13,500) and - Modelling (sensitivity analysis exploring 2.5%-97.5% of variability in modelling estimates): 284,000 (108,000-450,000)/ 4,200 (1,600-6,600) Approximately one case was averted for each case consenting to notification of the…	17	NA
11	Malheiro et al.	Effectiveness of contact tracing and quarantine on reducing COVID-19 transmission: a retrospective cohort study	Yes	Public Health	2020	10.1016/j.puhe.2020.09.012	Empirical	Longitudinal	Porto (Portugal)	NA	Contact tracing and quarantine	No contact tracing and quarantine	Number of secondary cases per index case	Impact tracing and quarantine did not have an impact. Secondary attack rate in intervention group (95% CI) = 12·1% (7·1–18·9]; Secondary attack rate in control group (95% CI): 9·2% (7·8–10·8), p-value = 0.13	Acceptable	NA
12	Park et al.	Application of Testing-Tracing-Treatment Strategy in Response to the COVID-19 Outbreak in Seoul, Korea	Yes	J Korean Med Sci.	2020	10.3346/jkms.2020.35.e396	Empirical	Longitudinal	Seoul (South Korea)	NA	Tracing the contacts of COVID-19 case clusters and symptomatic individuals, testing them and placing all those testing positive in quarantine	Testing only symptomatic, tracing and testing their contacts and quarantining all those testing positive	R	With tracing and testing the contacts of COVID-19 case clusters / symptomatic individuals and placing all those testing positive in quarantine the effective reproduction number was reduced from 1.3 to 0.6	Acceptable	NA
13	Abueg et al.	Modeling the effect of exposure notification and non-pharmaceutical interventions on COVID-19 transmission in Washington state	Yes	NPJ Digital Medicine	2021	10.1038/s41746-021-00422-7	Modelling	Agent-Based Model	Washington state (USA)	2020 lockdown reopening	(1) Digital contact tracing of 1st order contacts - 90% probability of quarantine; (2) Manual contact tracing – likelihood of tracing household/ workplace/ random contacts = 100% / 80% / 5% (3) Intervention (1) combined with Intervention (2)	No intervention	Newly and total infected, total deaths, number hospitalized	Results are presented graphically. (1) Digital contact tracing: An app with 75% (15%) adoption reduces the total number of infections by 56–73% (3.9–5.8%), 73–79% (8.1–9.6%), and 67–81% (6.3–11.8%) and deaths by 52–70% (2.2–6.6%), 69–78% (11.2–11.3%), and 63–78% (8.2–15.0%) compared to the default scenario of only self-isolation due to symptoms for King, Pierce, and Snohomish counties, respective…	NA	9
14	Aleta et al.	Modelling the impact of testing, contact tracing and household quarantine on second waves of COVID-19	Yes	Nature Human Behaviour	2020	10.1038/s41562-020-0931-9	Modelling	Agent-Based Model	Boston (USA)	2020 lockdown reopening	(1) After 8 weeks of lockdown, reopening of all work and community places except mass-gathering environments (4 weeks) followed by full reopening; (2) Intervention (1) + testing of symptomatic individuals (30% and 50% successfully diagnosed), tracing (varying fraction of non-household contacts) and quarantining (household and non-household contacts).	Strategies are compared to the unmitigated scenario in which no interventions are implemented	Daily and cumulative infection incidence, Reff, number hospitalized	Results are presented graphically. Number of hospitalizations (ICU) in the unmitigated scenario = 4.57 (2.56); with Intervention (1), no tracing = 2.70 (1.58); with Intervention (2), 30% detection and 60% tracing = 0.35 (0.22) = 87% reduction in hospitalisations; with Intervention (2), 50% detection and 40% tracing = 0.29 (0.15) = 86% reduction in hospitalisations	NA	9
15	Barthe et al.	Listening to bluetooth beacons for epidemic risk mitigation	Yes	Scientific Reports	2022	10.1038/s41598-022-09440-1	Modelling	Agent-Based Model	Tübingen (Germany)	Epidemic in context other than 2020 lockdown reopening	(1) Implementation of PanCast, which uses bluetooth beacons strategically located to match IDs of contacts with IDs of positive-testing individuals + manual contact tracing – this results in bidirectional contact tracing, and (2) Digital contact tracing (smartphone-based, pairwise encounter-based) + manual contact tracing.	Manual contact tracing	Number of infections	Results are presented graphically Intervention (1): PanCast with 20% adoption, reduction in the number of infections = 10% compared to manual contact tracing. Intervention (2): Digital contact tracing with 50% adoption, reduction in contact tracing = 10% compared to manual contact tracing.	NA	8
16	Bhattacharyya et al.	Suppress, and Not Just Flatten: Strategies for Rapid Suppression of COVID19 Transmission in Small World Communities	Yes	J Indian Inst Sci	2020	10.1007/s41745-020-00209-x	Modelling	Agent-Based Model	Bengaluru (India)	Epidemic in context other than 2020 lockdown reopening	(1) Lockdown, (2) Mild lockdown, (3) fixed duration lockdown, (4) Two-day week followed by strict lockdown, (5) Tracing and quarantining neighbours (and neighbours of neighbours) of infected patients, (6) Quarantining of city ward and reopening with different relaxation factors. Several mixes of policies are also considered.	Interventions are compared to each other and to no intervention	Number of cases	Results are presented graphically With respect to tracing and quarantining, policy (5) on its own reduces the percentage of recovered from 84.96% to 55.63% (about 30 points) and the number of deaths per million from 8702 to 5642 (i.e. by 3060); For (2) + (5) these values are 84.96% to 1.09% / 8702 to 103; For (6)+(5) 84.96% to 1.05%/ 8702 to 171; For (1)+(4)+(5) 84.96% to 0.35%/ 8702 to 34; for (…	NA	8
17	Bicher et al.	Evaluation of Contact-Tracing Policies against the Spread of SARS-CoV-2 in Austria: An Agent-Based Simulation	Yes	Medical Decision Making	2021	10.1177/0272989x211013306	Modelling	Agent-Based Model	Austria	2020 lockdown reopening	(1) Tracing of household members; (2) Tracing of co-workers; (3) Interventions (1) + (2); (4) Intervention (3) + tracing of individual contacts (50% accuracy); (5) Intervention (3) + tracing of individual contacts (75% accuracy).	The interventions are compared to no contact tracing and to each other assuming other measures are in place that achieve high (74.58%) infectivity reduction	Active and cumulative number of confirmed cases, Reff,	Results are presented graphically. With 74.58% infectivity reduction due to other policies, Cumulative infected agents (May 15–Nov 15) are 371,709 (no contact tracing), 220,046 (Household tracing), 244,092 (Workplace tracing), 165,167 (Combined tracing), 141,822 (50% individual tracing) and 119,826 (75% individual tracing). That is a reduction in the cumulative infected agents (May 15–Nov 15) of …	NA	9
18	Colomer et al.	Modeling of vaccination and contact tracing as tools to control the covid-19 outbreak in Spain	Yes	Vaccines	2021	10.3390/vaccines9040386	Modelling	Agent-Based Model	Spain	Epidemic in context other than 2020 lockdown reopening	(1) Varying levels of vaccination, 2) varying levels of contact tracing, 3) varying levels of vaccination and contact tracing with and without implementing other non-pharmaceutical interventions (social distancing + hand washing + mask wearing).	No intervention	Number of deaths, recovered	Results are presented graphically Intervention (2) without other pharmaceutical interventions (probability of transmission=0.1): Out of a population of 46 million, with 0% contact tracing the percentage of dead is 0.41. With 10%/20%/30%/40% contact tracing there is a reduction in percentage of dead of 48%/ 66%/ 76%/ 83%. Intervention (2) with other pharmaceutical interventions (probability of tra…	NA	8
19	Eilersen et al.	Cost–benefit of limited isolation and testing in COVID-19 mitigation	Yes	Scientific Reports	2020	10.1038/s41598-020-75640-2	Modelling	Agent-Based Model	Denmark	Epidemic in context other than 2020 lockdown reopening/ 2020 lockdown reopening	(1) One-step tracing and quarantining – i.e. isolation of agents with positive test results, closure of their workplaces, identification and quarantining of their regular social contacts with different levels of testing and quarantine duration	No intervention	Peak number of infected	Results are presented graphically Intervention (1) in a context other than lockdown reopening: With 10% of infected being tested per day of illness and quarantine duration of 5 days, the peak number of infected is reduced by 60%. With higher levels of testing, the peak number of infected can be further reduced Intervention (1) after lockdown reopening: With 20% of infected being tested per day of…	NA	8
20	Fiore et al.	Containment of COVID-19: Simulating the impact of different policies and testing capacities for contact tracing, testing, and isolation	Yes	PLoS ONE	2021	10.1371/journal.pone.0247614	Modelling	Agent-Based Model	Multi-country	Epidemic in context other than 2020 lockdown reopening	(1) Contact tracing, testing and isolation if testing positive for different levels of testing efficacy and contact tracing coverage and testing (20%, 40%, 60%, 80%, and100%). Different scenarios were modelled for disease incidence (equivalent to a daily growth in cases of 15%, 25% or 35%) to represent alternative physical distancing policies.	No intervention	Reff	Results presented graphically High (>60%) contact tracing and testing efficacy, and a testing capacity between 0.7 and 6.8 per thousand in a context of low (15%) and medium (25%) transmission efficiency led to suppression of the virus. Very high (>80%) contact tracing and testing efficacy, and a testing capacity between 3.6 and 9.1 per thousand in a context of high (35%) transmission efficiency l…	NA	7
21	Geffen et al.	Isolation of infected people and their contacts is likely to be effective against many short-term epidemics	No	medRxiv	2020	10.1101/2020.10.07.20207845	Modelling	Agent-Based Model	South Korea	Epidemic in context other than 2020 lockdown reopening	(1) Isolation of agents with positive test results (85% mean adherence per day); (2) isolation of agents with positive tests results (85% mean adherence per day) + 10% of their contacts are traced and isolated (85% mean adherence per day), (3) isolation of agents with positive results (85% adherence per day), and 30% of their contacts are traced and isolated (85% mean adherence per day), (4) perf…	No isolation, no contact tracing	Mean total number of infections	Intervention (1)/(2)/(3)/(4), compared to no isolation or contact tracing leads to a mean reduction of infections of 402 (6.9%) /1324 (23%) /2384 (41%)/4749 (82%).	NA	7
22	Goldberg et al.	Increasing efficacy of contact-tracing applications by user referrals and stricter quarantining	Yes	PLoS ONE	2021	10.1371/journal.pone.0250435	Modelling	Agent-Based Model	Not stated	Epidemic in context other than 2020 lockdown reopening	Digital contact tracing with user referrals under four scenarios: (1) app users are a random subset of population, (2) randomly selected users recommend the app to one contact, (3) randomly selected initial users recommend the app to its neighbours, and these to about 50% of contacts, and (4) app users are individuals with highest number of connections. All users notify contacts when they have sy…	Interventions are compared to each other	Epidemic size, hospital load and number of days in quarantine	Results are presented graphically Intervention (4) is most effective, followed closely by Intervention (3) Compared to Intervention (1), the epidemic size curves decrease at a faster rate under Intervention (2) and Intervention (3). Recommending the tracing app to acquaintances reduces the epidemic size and maximum hospital load decrease at a much higher rate than randomly selecting the same numb…	NA	8
23	Goldenbogen et al.	Geospatial precision simulations of community confined human interactions during SARS-CoV-2 transmission reveals bimodal intervention outcomesospatial precision simulations of community confined human interactions during SARS-CoV-2 transmission reveals bimodal intervention outcomes	No	medRxiv	2020	10.1101/2020.05.03.20089235	Modelling	Agent-Based Model	Multi-country	Epidemic in context other than 2020 lockdown reopening	(1) co-location recursive contact tracing (identifying individuals spatio-temporal overlap), (2) contact-based tracing (identifying actual interactions). Comparator:	Interventions are compared to each other and to no intervention	Number of cases	Results are presented graphically In a context of reopening, co-location digital contact tracing decreases the expected proportion of positive results per identified case (when tracing all contacts) by a factor of 20 (from 1000 to 50 tests)	NA	8
24	Hill et al. 1	Modelling SARS-CoV-2 transmission in a UK university setting	Yes	Epidemics	2021	10.1016/j.epidem.2021.100476	Modelling	Agent-Based Model	United Kingdom	2020 lockdown reopening	(1) Contact tracing with recall decay and varying levels of trace and quarantine efficacy (0%-100%)	No intervention	Proportion of students infected	Intervention (1): With 40%/60%/80%/100% trace and quarantine efficacy, the proportion of students infected is reduced by 16%/29%/48%/68% compared to no intervention	NA	9
25	Hill et al. 2	A network modelling approach to assess non-pharmaceutical disease controls in a worker population: An application to SARS-CoV-2	Yes	PLOS Computational Biology	2021	10.1371/journal.pcbi.1009058	Modelling	Agent-Based Model	United Kingdom	Epidemic in context other than 2020 lockdown reopening	(1) Contact tracing with recall decay and varying levels of trace and quarantine efficacy (0%-100%)	No intervention	Outbreak size, peak infectious prevalence	Intervention (1): With 100% trace and quarantine efficacy, the size of the outbreak was reduced by 50% and the peak in infectious prevalence was reduced by 75%	NA	9
26	Gressman et al.	Simulating COVID-19 in a university environment	Yes	Biomedical Biosciences	2020	10.1016/j.mbs.2020.108436	Modelling	Agent-Based Model	United States of America	2020 lockdown reopening	(1) “Standard intervention” = Daily random testing of 3% of students and of contacts identified the previous day + quarantining al students who test positive and all symptomatic with 100% success rate + contact tracing of all positive tested and all symptomatic + transitioning all classes with 30 or more students to online-only interaction + mask wearing (50% reduction of transmission) + 5% immun…	Interventions are compared to each other and to no intervention	Cumulative infections	Results are presented graphically In the absence of any intervention, all scenarios end with effectively all susceptible community members developing COVID-19 by the end of the semester. “Standard intervention” median cumulative infections = 43. Excluding random testing/ contact tracing, median cumulative infections are 50/ 47, respectively. For contact tracing, this is a reduction of 8.5% of inf…	NA	9
27	Kerr et al	Controlling COVID-19 via test-trace-quarantine	Yes	Nature Communications	2021	10.1038/s41467-021-23276-9	Modelling	Agent-Based Model	Seattle (USA)	2020 lockdown reopening	(1) Testing, tracing, quarantining with a variable range of quarantine effectiveness, routine testing probability, swab-to-result delay, contact tracing probability, quarantine testing probability, and contact tracing delay. Intervention (1) is implemented under 3 scenarios: 60%, 80% and 100% mobility.	Baseline scenario is a high mobility (100%) scenario with high testing (6000 tests per day) and high tracing (70% of all household and workplace contacts within two days).	Attack rate (%) and epidemic trends.	Results are presented graphically Results relevant to contact tracing: Each quarantined person who fully isolates is estimated to avert 1.2 subsequent infections over a 90-day period, a one-day delay in tracing contacts is estimated to result in roughly 2 additional infections for every index case whose contacts are traced. While quarantine testing had the smallest overall impact on the attack ra…	NA	9
28	Li et al.	Identifying Synergistic Interventions to Address COVID-19 Using a Large Scale Agent-Based Model	Yes	Computational Science	2021	NA	Modelling	Agent-Based Model	United States of America	Epidemic in context other than 2020 lockdown reopening	(1) mask wearing, (2) school closing, (3) work closing, (4) social distancing, (5) testing, (6) contact tracing and (7) quarantining.	Interventions are compared to each other	Number of new infections	(1) Masks + remote school/work had the highest impact accounted for 66.64% of variance in new cases (2) Masks + remote school/work + the ability to trace contacts of tested individuals accounted for 13.76% of the variance in new cases (3) The ability to trace contacts of tested individuals accounted for 8.95% of the variance in new cases (4) Masks + remote school/work + whether contact tracing st…	NA	9
29	Low et al.	Contact tracing and isolation reduces covid-19 incidence in a structured agent-based model	No	medRxiv	2020	10.1101/2020.10.06.20207761	Modelling	Agent-Based Model	Cape Town (South Africa)	Epidemic in context other than 2020 lockdown reopening	(1) No contact tracing with a test turnaround time of two days, (2) contact tracing with a test turnaround time of two days, and (3) contact tracing with a test turnaround time of eight days.	No contact tracing with a test turnaround time of two days	Mean number of infections	Intervention (2): Mean number of infections reduced by 25.5% compared to Intervention (1) Intervention (3): Mean number of infections reduced by 7.5% compared to Intervention (1) Every additional day added to the test turn-around time increased the total number of infections – with the greatest increase in infections between 4 and 5 days, and the smallest increase between 10 and 11 days	NA	8
30	Luo et al	Role of Asymptomatic COVID-19 Cases in Viral Transmission: Findings From a Hierarchical Community Contact Network Model	Yes	IEEE Transactions on Automation Science and Engineering	2022	10.1109/TASE.2021.3106782	Modelling	Agent-Based Model	Wuhan (China)	Epidemic in context other than 2020 lockdown reopening	(1) Contact tracing of symptomatic and asymptomatic cases with variable rate of coverage of asymptomatic cases (0%-100%); (2) Different delays in implementing contact tracing (30,50,70,90 days after the start of the epidemic)	No contact tracing	Density of infection (per 10,000 population)	Intervention (1): At day 100, with 0%/25%/50%/75%/100% of asymptomatic cases traced there is a reduction in the infection density per 10000 population of 64.9%/69.1%/75.7%/80.2%/87.7%. Intervention (2): With 75% of asymptomatic cases traced, delays in the implementation of contact tracing has little effect on the density of infection	NA	9
31	Moon et al.	Contact tracing evaluation for COVID-19 transmission in the different movement levels of a rural college town in the USA	Yes	Scientific Reports	2021	10.1038/s41598-021-83722-y	Modelling	Agent-Based Model	Kansas (USA)	2020 lockdown reopening	(1) Varying levels of contact tracing, testing + isolation of infected contacts of a confirmed case, (2) Varying levels of contact tracing, testing + isolation of all contacts of a confirmed case	No contact tracing	Number of cases	Results are presented graphically For 25%-50%-75%-100% reopening, and levels of contact tracing of 20%/40%/60% intervention (1) and intervention (2) show a percentage reduction in cases of, respectively, 84.60%/91.67%/92.41% - 72.60%/97.26%/98.22% -55.49%/85.16%/96.87% - 42.39%/72.28%/96.60% and 72.64%/86.90%/89.17% - 44.24%/85.00%/97.96% -32.21%/58.76%/86.59% - 27.90%/49.40%/72.75%	NA	8
32	Moreno López et al.	Anatomy of digital contact tracing: Role of age, transmission setting, adoption, and case detection	Yes	Science Advances	2021	10.1126/sciadv.abd8750	Modelling	Agent-Based Model	France	2020 lockdown reopening	(1) Combined testing (50% of symptomatic individuals), self-isolation and isolation of household contacts + digital contact tracing with different levels of app adoption.	no intervention, self-isolation and isolation of household contacts	Attack rate and peak incidence	Results are presented graphically. With R0 = 2.6, self-isolation and isolation of household contacts reduces peak incidence by 27% (0% app adoption); adding digital contact tracing with 20% app adoption, relative reduction in peak incidence = 35%; with 60% app adoption, relative reduction in peak incidence = 66%. There is an additional mitigation effect (30%-144%) provided by contact tracing comp…	NA	9
33	Mukherjee et al.	Evaluation of reopening strategies for educational institutions during COVID-19 through agent based simulation	Yes	Scientific Reports	2021	10.1038/s41598-021-84192-y	Modelling	Agent-Based Model	Illinois (USA)	2020 lockdown reopening	Combinations of (1) random testing and (2) contact tracing (results of tests are available the same day).	Interventions are compared to each other	Average number of susceptible individuals as a fraction of the total population	Results are presented graphically If bulk testing is set at 1000 individuals per day, a lowering contact tracing success from 90% to 80% diminishes from 0.753 to 0.712 (= 5.44% reduction) the average number of susceptible individuals If bulk testing is set at 15000 individuals per day, lowering contact tracing success from 90% to 80% diminishes from 0.891 to 0.890 (=1% reduction) the average numb…	NA	8
34	Ng et al.	Comparison of Estimated Effectiveness of Case-Based and Population-Based Interventions on COVID-19 Containment in Taiwan	Yes	JAMA Internal Medicine	2021	10.1001/jamainternmed.2021.1644	Modelling	Agent-Based Model	Canada	2020 lockdown reopening	Different combinations of case detection and isolation, contact tracing and quarantine, physical distancing and community closures. Relevant for contact tracing are: (1) Contact tracing and quarantine (20% of cases detected, 50% of contacts of these cases traced and quarantined), (2) Enhanced case detection and contact tracing (50% of cases detected and isolated with 50% of household members co-i…	Interventions are compared to each other and to no intervention	Attack rate, hospital admissions, ICU admissions and mortality rate	Results presented graphically Results relevant to contact tracing: Contact tracing (success rate of 50%) and quarantine, The attack rate with no intervention was 64.6% (95% CrI 63.9%-65%). With intervention (1), the total attack rate =was 62.5% (95% CI 62.0%–63.3%), a small reduction. No intervention = 64.6% (95% CrI 63.9%–65.0%) Intervention (2) attenuated the total attack rate markedly to 0.4% …	NA	9
35	Panovska-Griffiths et al.	Determining the optimal strategy for reopening schools, the impact of test and trace interventions, and the risk of occurrence of a second COVID-19 epidemic wave in the UK: a modelling study	Yes	The Lancet Child and Adolescent Health	2020	10.1016/S2352-4642(20)30250-9	Modelling	Agent-Based Model	United Kingdom	2020 lockdown reopening	(1) Full-time school reopening, 18% testing of symptomatic (TS), 68% tracing of all contacts (TAC); (2) Full-time school reopening, 75% TS, 68% TAC; (3) Full-time school reopening, 87% TC, 40% TAC; (4) Part-time school reopening, 18% TS, 68% TAC; (5) Part-time school reopening, 65% TS, 68% TAC; (6) Part-time school reopening, 75% TS, 40% TAC.	No testing and contact tracing	Number of new infections, deaths, Reff, individuals to be tested to avoid a second wave	Results are presented graphically If schools reopen full-time/ part-time with 68% contact tracing, 75%/ 65% of individuals would have to be tested and isolated to keep Reff<1. If schools reopen full-time/ part-time with 40% contact tracing, 87%/ 75% of individuals would have to be tested and isolated to keep Reff<1	NA	8
36	Pham et al.	Interventions to control nosocomial transmission of SARS-CoV-2: a modelling study	Yes	BMC Medicine	2021	10.1186/s12916-021-02060-y	Modelling	Agent-Based Model	The Netherlands	Epidemic in context other than 2020 lockdown reopening	(1) Baseline: health-care workers (HCWs) using personal protective equipment (PPE) in COVID wards when attending to patients; (2) (1) + HCWs working in specific wards without Ward change; (3) PPE in all wards: (1) + PPE in non-COVID wards. (4) Regular HCW screening: (1) + All HCWs are tested either with (4a) a test with perfect sensitivity (periodicity: 3 days) or a test with time-varying sensiti…	Intervention (1)	Reff	Results presented graphically Reff baseline scenario: 0.65 Intervention (5a) obtained Reff = 0.41 (reduction of 37%); Intervention (5b1) obtained Reff = 0.44 (reduction of 32%); Intervention (5b2) obtained Reff = 0.39 (reduction of 40%) Contact tracing was highly effective in limiting nosocomial transmissions in our model, especially when traced contacts are tested at least five days after their …	NA	9
37	Pollmann et al.	The impact of digital contact tracing on the SARS-CoV-2 pandemic—a comprehensive modelling study	Yes	EPJ Data Science	2021	10.1140/epjds/s13688-021-00290-x	Modelling	Agent-Based Model	Not stated	Epidemic in context other than 2020 lockdown reopening	(1) instantaneous digital contact tracing, (2) digital contact tracing in combination with random testing and social distancing, and (3) delay in contact tracing and secondary contact tracing.	No intervention	Reff, number of healthy people in quarantine, number of infected	Results are presented graphically Under high transmission (R0 = 3), digital contact tracing leads to Reff < 1 only if the proportion of symptomatic detected is > 80% and app adoption is > 90%. Under lower transmission (R0 = 2), digital contact tracing leads to Reff < 1 if proportion of asymptomatic detected is 80% and app adoption is > 70%. In both cases, perfect contact tracing is required. In c…	NA	8
38	Quilty et al.	Quarantine and testing strategies in contact tracing for SARS-CoV-2: a modelling study	Yes	The Lancet Public Health	2021	10.1016/S2468-2667(20)30308-X	Modelling	Agent-Based Model	United Kingdom	Epidemic in context other than 2020 lockdown reopening	(1) Different quarantine duration for index case contacts (0/3/5/7/10 days) and testing at the end of the quarantine (contacts identified = 100%), delay in tracing 3 days); (2) Daily testing for index case contacts with lateral flow tests at 1/3/5/7/10/14 days and quarantine if display symptoms or test positive (contacts identified = 100%), delay in tracing 3 days); (3) Intervention (1) with a lo…	Baseline scenario with a 14-day quarantine period and no testing, 3 days contact tracing delay, 50% adherence to quarantine and 67% adherence to self-isolation	Transmission potential	Results are presented graphically Interventions (1) and (2) with quarantine periods greater than zero days yield risk ratio of averting transmission potential greater than 1 compared to the baseline scenario. For example, reducing the contact tracing delay to 0 days the risk ratio of 7-day quarantine with no testing may exceed the effect of 14-day quarantine with 3-day test and trace delay	NA	7
39	Reich et al. 1	Modeling COVID-19 on a network: super-spreaders, testing and containment	No	medRxiv	2020	10.1101/2020.04.30.20081828	Modelling	Agent-Based Model	Not stated	Epidemic in context other than 2020 lockdown reopening	Combinations of (1) Mass testing of the population: random testing, (2) Testing only symptomatic individuals: a fraction of infected is tested daily, (3) Testing symptomatic individuals, tracing their contacts + testing them with varying probability (10%-100%) + isolating of those testing positive	No intervention	Share of the population infected, Reff	Results presented graphically. With a 2-day delay in detecting an infected individual, tracing all contacts who test positive achieves epidemic containment (3% of population eventually infected). This is not the case for low contact tracing coverage (e.g. tracing 10% of contacts leads to 24% of the population infected). For combined interventions to reduce Reff below 1, the following is required:…	NA	6
40	Reich 2	COVID-19 Test & Trace Success Determinants: Modeling On A Network	No	medRxiv	2020	10.1101/2020.08.05.20168799	Modelling	Agent-Based Model	Not stated	Epidemic in context other than 2020 lockdown reopening	(1) Contact tracing with varying levels of: symptom onset to test time of index case (0.2, 0.5, 1, 2, 3.33 days), time from test of index case to test and quarantine of contacts (0, 1, 2, 3, 4, 8 days), and share of contacts traced (0, 0.5, 0.8, 1). All interventions modelled with some social distancing measures.	Interventions are compared to each other	fraction of the population ever infected	Results presented graphically Reducing the time to test and quarantine contacts (i.e. reducing tracing delays) reduces the share of the population infected, particularly if time between symptom onset and testing of the index case is reduced to one day. For a time between symptom onset and testing of the index case of 3.33 days, the higher the coverage of contacts, the higher the impact of reducin…	NA	6
41	Scott et al.	Modelling the impact of relaxing COVID-19 control measures during a period of low viral transmission	Yes	Medical Journal of Australia	2021	10.5694/mja2.50845	Modelling	Agent-Based Model	Victoria (Australia)	2020 lockdown reopening	(1) Policy relaxations, (2) digital contact tracing with app with some policy relaxations (reopening of pubs, removing work from home directives), (3) physical distancing in social venues and (4) collection of patron identification records by venues.	The interventions are compared to each other and to no intervention	Number of cases	Results are presented graphically Contact tracing app coverage would need to be higher than 30% to reduce the population-level transmission risk after opening pubs and bars or removing work from home directives. Opening pubs and bars, recording the identification of patrons would be effective if at least 60% of contacts were reliably traced	NA	9
42	Shamil et al.	An Agent-Based Modeling of COVID-19: Validation, Analysis, and Recommendations	Yes	Cognitive Computation	2021	10.1007/s12559-020-09801-w	Modelling	Agent-Based Model	Ford County, Kansas, NYC (USA)	Epidemic in context other than 2020 lockdown reopening	(1) Digital contact tracing with all smartphone users using a contact tracing app, (2) lockdown and (3) Interventions (1) and (2).	No intervention	Number and proportion of infected, Reff	Results are presented graphically Contact tracing with 60% of app users can lead to Reff < 1 within three weeks of the start of the intervention. With 75% smartphone users, new infections are eliminated within 3 months. Digital contact tracing in combination with lockdown has a higher impact. Introducing contact tracing over time – day 21/ day 27/ day 41 leads to 10.89%/ 14.63%/ 26.70% infections…	NA	9
43	Stuart et al.	Role of masks, testing and contact tracing in preventing COVID-19 resurgences: A case study from New South Wales, Australia	Yes	BMJ Open	2021	10.1136/bmjopen-2020-045941	Modelling	Agent-Based Model	New South Wales (Australia)	2020 lockdown reopening	(1) Testing, (2) community-based contact tracing and (3) mask usage at different levels in a context of low transmission (reopening with some NPIs in place) and high mobility. Specifically: 4 combinations of testing symptomatic and asymptomatic contacts (50%, 65%, 80% and 90%), 5 combinations of contact tracing (0%, 25%, 50%, 75% and 100%), 4 combinations of mask uptake (0%, 35%, 50% and 100%).	No intervention	New infections	Results are presented graphically All strategies with some contact tracing and high testing (90% of people with symptoms and 90% of asymptomatic contacts of confirmed cases) with high mask uptake achieve epidemic control (median ~180 total infections between October-December 2020) lead to a robustly controlled epidemic. With very high testing rates (90% of people with symptoms, plus 90% of contac…	NA	9
44	Tatapudi et al.	Impact assessment of full and partial stay-at-home orders, face mask usage, and contact tracing: An agent-based simulation study of COVID-19 for an urban region	Yes	Global Epidemiology	2020	10.1016/j.gloepi.2020.100036	Modelling	Agent-Based Model	Florida (USA)	2020 lockdown reopening	(1) Stay-at home orders (from March 17, 2020), (2) Partial reopening (from May 18, 2020) including 50% of workplace areas, limiting large events to 25% capacity and limitations to gatherings of 10 or more people, (3) Additional reopening including 50%-75% of workplace capacity and large events with 50% capacity and limitations to gathering of 10 or more people (from June 5, 2020), (4) Interventio…	Interventions are compared to each other	Number of infections, cases, hospitalized and deaths	Results are presented graphically Intervention (5) compared with Intervention (4): Infections/cases/hospitalizations/deaths are respectively 581K and 1.74M / 247K and 714K / 35.2K and 120K / 8.8K and 29.7K. This is a reduction of 66%/ 65%/ 70%/ 70% Intervention (1) leaves a large proportion of the population susceptible. Reopening should include a strong implementation of social distancing, mask …	NA	9
45	Thompson et al.	Estimating the impact of interventions against COVID-19: From lockdown to vaccination	Yes	PLoS ONE	2021	10.1371/journal.pone.0261330	Modelling	Agent-Based Model	Luxembourg	2020 lockdown reopening	(1) Testing (large scale and by prescription one day after case has symptoms), (2) contact tracing with limited capacity (100 cases per day get all their contacts traced), (3) quarantining (default period of 14 days), (4) curfew, (5) location closure, (6) Mask wearing and (7) vaccination. For testing and contact tracing, four scenarios are generated: baseline (agents behave as normal); low (daily…	No intervention	Number of cases, deaths	Results are presented graphically Medium / high levels of testing and contact tracing significantly reduce the total number of cases but not deaths. Testing and tracing does not necessarily address specifically the needs of vulnerable individuals (such as those living in care homes).	NA	9
46	Tuomisto et al.	An agent-based epidemic model REINA for COVID-19 to identify destructive policies	No	medRxiv	2020	10.1101/2020.04.09.20047498	Modelling	Agent-Based Model	Helsinki (Finland)	2020 lockdown reopening	(1) mitigation strategy - variable mobility restrictions, “lazy testing” (testing of cases with severe symptoms only), building hospital beds; (2) suppression strategy - variable mobility restrictions, aggressive testing (testing all individuals with respiratory symptoms and also of their contacts) with rising accuracy of contact tracing over time (30%, 40%, 50% and 60%), building hospital beds.	Interventions are compared to each other and to no intervention	Active infections, cumulative cases, hospitalizations, deaths, recovered, Reff	Results are presented graphically Intervention (1) with variable 30–40% mobility reduction delays the peak of the epidemic but does not suppress the epidemic. Intervention (2): reduction of the cumulative number of infected individuals from 820,000 to 80,000 and the number of deaths from 6,000 to 640 when compared with Intervention (1) during the first year of the epidemic. Intervention (2) is eq…	NA	7
47	Wallentin et al.	COVID-19 Intervention Scenarios for a Long-term Disease Management	Yes	International Journal of Health Policy and Management	2020	10.34172/ijhpm.2020.130	Modelling	Agent-Based Model	Salzburg (Austria)	2020 lockdown reopening	(1) Extended lockdown, (2) stepwise relaxation of lockdown as undertaken by government (small shops open on April 14 2020, all shops open on May 1 2020, small events are allowed on July 1) : (3) intervention (2) + traditional contact tracing under low (13%) / medium (26%) / high (39%) success in contact tracing, and (4) stepwise relaxation of lockdown with monitoring and adaptive response (modell…	Interventions are compared to each other	Number of active cases over time	Results are presented graphically. Results relevant to contact tracing: Intervention (3) with 26% success in contact tracing allows to reopen to a level of contact rates of 80% relative to those of before the pandemic. Intervention (3) with 39% of contacts successfully traced has the potential of helping eradicate the virus	NA	7
48	Wells et al.	Disease control across urban-rural gradients	Yes	Journal of the Royal Society Interface	2020	10.1098/rsif.2020.0775rsif20200775	Modelling	Agent-Based Model	Wales (United Kingdom)	Epidemic in context other than 2020 lockdown reopening	(1) Contact tracing and isolation of symptomatic and (2) any infected individual with varying levels of quarantine efficacy (0%-90%).	No intervention	Epidemic size	Intervention (2): With 47% or higher quarantine efficacy, epidemic size is reduced by at least 95%	NA	9
49	Willem et al.	The impact of contact tracing and household bubbles on deconfinement strategies for COVID-19.	Yes	Nature Communications	2021	10.1038/s41467-021-21747-	Modelling	Agent-Based Model	Belgium	2020 lockdown reopening	(1) Testing + contact tracing with variable success (90% for household members, 50% for non-household members, with the assumption that 50% of symptomatic cases have their contacts traced).A large number of exit scenarios are generated varying location-specific social mixing and including "household bubbles".	Interventions are compared to a baseline lockdown exit scenario with limited social mixing and to each othe	Hospital admissions	Results are presented graphically By varying the success rate of contact tracing per index case, the relative number of hospital admissions ranged from 35% to 60% of hospital admissions in the base case scenario without contact tracing. Average reduction in hospital admissions of 22% in June and 58% in August with the contact tracing strategy in place with respect to baseline, assuming that 70% o…	NA	9
50	Zafarnejad et al.	Assessing school-based policy actions for COVID-19: An agent-based analysis of incremental infection risk	Yes	Computers in Biology and Medicine	2021	10.1016/j.compbiomed.2021.104518	Modelling	Agent-Based Model	Not stated	2020 lockdown reopening	(1) Changes in class schedule and duration, (2) social distancing, (3) ventilation and air filtration, and (4) surveillance testing (10% of individuals) and contact tracing (25%, 50%, 75%, 100%) in a classroom.	No intervention	Number of cases, transmission risk	Results are presented graphically. The decrease in infection risk is higher than 70% when switching from the lowest level of contact tracing possible to the highest level of contact tracing posible	NA	7
51	Allali et al.	Model of a Testing-and-Quarantine Strategy to Slow-Down the COVID-19 Outbreak in Guadeloupe	No	medRxiv	2020	10.1101/2020.05.01.20088138	Modelling	Stochastic Branching Process	Gouadeloupe	Epidemic in context other than 2020 lockdown reopening	(1) Testing, (2) tracing and (3) quarantining with different delays in testing and quarantining in the context of a reduction of R due to the presence of other non-pharmaceutical interventions	No intervention	Reff, number of cases	Results are presented graphically Slow-down solution where the number of cases and deaths is small (example: R0=2, delay between testing and isolating is 2 days, 3 asymptomatic are contacted per symptomatic): ~200 people per day should be isolated.	NA	7
52	Bradshaw et al. 1	Bidirectional contact tracing could dramatically improve COVID-19 control. Nature Communications	Yes	Nature Communications	2021	10.1038/s41467-020-20325-7	Modelling	Stochastic Branching Process	United States of America	Epidemic in context other than 2020 lockdown reopening	(1) Manual forward contact tracing (2-day and 6-day window); (2) Manual bidirectional contact tracing (2-day and 6-day window); (3) Digital contact tracing with different levels of app uptake; (4) Manual forward contact tracing + digital contact tracing with low and high app uptake (5) Manual forward and bidirectional (2-day and 6-day window) contact tracing + digital contact tracing with low (53…	Interventions are compared to each other and to no intervention	Reff, % outbreaks controlled	Results are presented graphically Intervention (1) with a 2-day/ 6-day tracing window led to an R reduction of 24%/ 24% Intervention (2) with a 2-day/ 6-day tracing window led to a further R reduction (compared to (1)) of 24%/ 42% Intervention (3) with 100% app uptake: R<1 Intervention (5) with low/ high app uptake led to further R reduction (compared to (1)) of 21% / 42%	NA	7
53	Bradshaw et al. 2	The feasibility of targeted test-trace-isolate for the control of SARS-CoV-2 variants	Yes	F1000Research	2021	10.12688/f1000research.51164.1	Modelling	Stochastic Branching Process	Not stated	Epidemic in context other than 2020 lockdown reopening	(1) Identification and isolation of cases, (2) bidirectional contact tracing (2-day and 6-day window) in the context of other non-pharmaceutical interventions.	Intervention (1)	Reff	Results are presented graphically Intervention (2) with a 2-day tracing window and 70% contact tracing with 50% compliance with isolation led to the same reduction in R (10% than Intervention (2) with a 6-day window and 50% contact tracing with 50% compliance with isolation	NA	7
54	Brook et al.	Optimizing COVID-19 control with asymptomatic surveillance testing in a university environment	Yes	Epidemics	2021	10.1016/j.epidem.2021.100527	Modelling	Stochastic Branching Process	Berkeley (USA)	2020 lockdown reopening	(1) Group size limits, (2) symptom isolation, (3) surveillance testing of all students (weekly, semi-weekly, two-weekly); (4) contact tracing (90% of infectious contacts traced and isolated within one day of case isolation) to (2) and (3)	Interventions are compared to each other	Daily case counts	Results presented graphically Adding contact tracing to semi-weekly test (time to results is 10 days) reduces cases by up to 17-fold	NA	7
55	Davis et al.	Contact tracing is an imperfect tool for controlling COVID-19 transmission and relies on population adherence	Yes	Nature Communications	2021	10.1038/s41467-021-25531-5	Modelling	Stochastic Branching Process	United Kingdom	Epidemic in context other than 2020 lockdown reopening	Testing and tracing with (1) no delay in tracing, 1-day delay in tracing and 2-day delay in tracing, (2) poor/ good/ enhanced compliance with test and trace, and (3) variable levels of tracing coverage in the context of other pharmaceutical interventions	Combinations of the intervention are compared to each other	Probability of a large outbreak, R	With good compliance, fast testing and high contact tracing coverage, there is a potential reduction in R of 10-15%	NA	7
56	Endo et al.	Implication of backward contact tracing in the presence of overdispersed transmission in COVID-19 outbreaks	Yes	Wellcome Open Research	2021	10.12688/wellcomeopenres.16344.3	Modelling	Stochastic Branching Process	Not stated	Epidemic in context other than 2020 lockdown reopening	(1) Forward tracing only, (2) Forward + backward tracing.	Interventions are compared to each other	Incremental effectiveness of contact tracing	Results presented graphically Intervention (2): Effectiveness of contact tracing increased by a factor of 2-3. With backward contact tracing, 2-3 times more generation 3 cases are avoided in a highly dispersed outbreak compared to a less-dispersed outbreak	NA	6
57	Filonets et al.	Investigation of the efficiency of mask wearing, contact tracing, and case isolation during the covid-19 outbreak	Yes	Journal of Clinical Medicine	2021	10.3390/jcm10132761	Modelling	Stochastic Branching Process	Taiwan	Epidemic in context other than 2020 lockdown reopening	(1) Medical or non-medical mask wearing, (2) case isolation, (3) restrictions on gatherings and (4) contact tracing.	Interventions are compared to each otehr	Reff, outbreak control	Results presented graphically With 100% contact tracing and 90% use of non-medical masks and restrictions on gatherings, with higher transmission (R=2.5), There is a 90% probability that R will reach 1 With 60% contact tracing and 50% use of medical masks and restrictions on gatherings, with lower transmission (R=1.5), R <1	NA	7
58	Firth et al.	Using a real-world network to model localized COVID-19 control strategies	Yes	Nature Medicine	2021	10.1038/s41591-020-1036-8	Modelling	Stochastic Branching Process	United Kingdom	Epidemic in context other than 2020 lockdown reopening	(1) No control, where no individuals are isolated or quarantined; (2) case isolation, where individuals isolate upon symptom onset after a delay period; (3) primary contact tracing with quarantine, where individuals isolate upon symptom onset (after a delay) and traced contacts are quarantined upon their infector’s symptom onset (also after a delay); and (4) secondary contact tracing, as in scena…	Intervention (1)	Cumulative number of infections, cases after 70 days	Results presented graphically Intervention (3): reduction in infections = 36% Intervention (4): reduction in infections = 78%	NA	7
59	Fyles et al.	Using a household-structured branching process to analyse contact tracing in the SARS-CoV-2 pandemic	Yes	Philosophical Transactions of the Royal Society B: Biological Sciences	2021	10.1098/rstb.2020.0267	Modelling	Stochastic Branching Process	United Kingdom	2020 lockdown reopening	(1) Contact tracing with household structure: (1a) household-level tracing, (1b) or individual-level tracing and (1c) without household structure (individual-level tracing) ; (2) contact tracing with household structure: (2a) upon symptom onset/ symptom report of index case / untraced contacts and perfect adherence to quarantine, (2b) with a positive test, (2c) upon symptom onset/ symptom report …	self-isolation without contact tracing	Growth rate of the epidemic.	Results presented graphically Contact tracing with household structure and physical distancing 50%: R<1 Backward contact tracing at individual level with digital contact tracing (50% app adoption) reduces the daily growth rate in COVID-19 cases unless recall is reduced	NA	7
60	Hellewell et al.	Feasibility of controlling COVID-19 outbreaks by isolation of cases and contacts	Yes	The Lancet Global Health	2020	10.1016/S2214-109X(20)30074-7	Modelling	Stochastic Branching Process	Not stated	Epidemic in context other than 2020 lockdown reopening	(1) Isolation of symptomatic individuals with a delay and contact tracing (primary contacts isolated immediately after having symptoms, secondary contacts isolated with a delay). Several scenarios for intervention (1) were modelled: short (=3.43 days) and long (=8.09 days) delay from symptom onset to isolation; Variable rate of coverage in contact tracing (0%-100%).	No intervention	% of outbreaks controlled	Results are presented graphically For R0=2.5: 80% of contacts traced and isolated in order to achieve control of 90% outbreaks. For R0=1.5 and no pre-symptomatic transmission, symptomatic isolation (no contact tracing) enough for epidemic control. At 80% of contacts traced, the probability of achieving control fell from 89% to 31%, with a long delay from onset to isolation. In scenarios in which …	NA	7
61	Huamani et al.	Estimated conditions to control the covid-19 pandemic in peruvian pre- and post-quarantine scenarios	Yes	Rev Peru Med	2020	10.17843/rpmesp.2020.372.5405	Modelling	Stochastic Branching Process	Peru	2020 lockdown reopening	(1) Isolation of symptomatic individuals and contact tracing. Two scenarios are modelled: Pre-quarantine (before national lockdown) and Post-quarantine (after lift of lockdown).	No intervention	Outbreaks controlled	Results are presented graphically Intervention (1) in pre-quarantine: with isolation of symptomatic from the first case/ fifth case/ tenth case, 100% success in contact tracing: probability of outbreak control = 80% / 40%/ 20%. Intervention (1) in post-quarantine: early isolation of symptomatic: probability of outbreak control = 80%. After lockdown, 100% of cases need to be traced for outbreak co…	NA	7
62	Huang et al.	CoVID-19 in Singapore: Impact of Contact Tracing and Self-awareness on Healthcare Demand	No	medRxiv	2020	10.1101/2020.06.04.20122879	Modelling	Stochastic Branching Process	Singapore	Epidemic in context other than 2020 lockdown reopening	(1) Contact tracing, (2) self-awareness to exposure, and (3) Intervention (1) + Intervention (2) during three stages: Stage 1 was 23 Jan-16 March 2020, Stage 2 was 17 March-7 April 2020 (restrictions on non-essential traveling to countries affected by COVID-19 and 14-day quarantine for returning travelers introduced), Stage 3 was from 7 April (stringent social distancing measures introduced).	Interventions are compared to each other and to no intervention	Cumulative cases	Results presented graphically In order to stop the disease spreading in Stage 3, social distancing needs to be in place to reduce the reproduction number under 1.5 in order for contact tracing to be effective	NA	6
63	James et al.	Successful contact tracing systems for COVID-19 rely on effective quarantine and isolation	Yes	PLoS ONE	2021	10.1371/journal.pone.0252499	Modelling	Stochastic Branching Process	New Zealand	Epidemic in context other than 2020 lockdown reopening	(1) Isolation and contact tracing with different levels of coverage, varying levels of delay to contact tracing and varying efficacy of isolation and quarantine.	Different levels of Intervention 1 are compared to each other and to no intervention	Reff	Results are presented graphically Intervention (1) with fast contact tracing: Reff is lower when the proportion of contacts traced is high rather than low. Intervention (1) with slow contact tracing (i.e. mean tracing time > 5 days), Reff similar to no contact tracing. Mean tracing time > 6 days: faster tracing is more effective than increasing proportion of contacts traced.	NA	7
64	Kinoshita et al.	Containment, contact tracing and asymptomatic transmission of novel coronavirus disease (Covid-19): A modelling study	Yes	Journal of Clinical Medicine	2021	10.3390/jcm9103125	Modelling	Stochastic Branching Process	Not stated	Epidemic in context other than 2020 lockdown reopening	(1) Contact tracing and isolation given different levels of effectiveness of contact tracing, and changes in relative infectiousness of asymptomatic individuals compared to symptomatic.	No contact tracing and isolation	Reff, probability of a major epidemic	Results are presented graphically 75% contact tracing and isolation with 40% asymptomatic and high transmission (R=2.5), low probability of epidemic extinction (28%-32%) 90% contact tracing and isolation with 40% asymptomatic and low transmission (R=1.5), probability of major epidemic is 80%	NA	7
65	Kretzschmar et al. 2	Isolation and Contact Tracing Can Tip the Scale to Containment of COVID-19 in Populations With Social Distancing	Yes	Frontiers in Physics	2021	10.3389/fphy.2020.622485	Modelling	Stochastic Branching Process	Not stated	Epidemic in context other than 2020 lockdown reopening	(1) Multiple scenarios of contact tracing coverage, contact tracing delays	Baseline scenario = when a case is diagnosed, he/she is isolated, 100% traced, 0 days to ﬁnd and isolate both household and non-household contacts.	Reff, critical tracing coverage, exponential growth rate, doubling time	Results are presented graphically When testing delay is kept at 0 days, for a tracing coverage of 40% and higher, Reff < 1, If tracing coverage is 100%, testing delay can be at most 1 day to keep Reff < 1. For R0=2.5 control is not possible with isolation and contact tracing, if less than 80% of all infected persons develop symptoms or are otherwise not detected by the healthcare system. If less …	NA	7
66	Kretzschmar et al. 1	Impact of delays on effectiveness of contact tracing strategies for COVID-19: a modelling study	Yes	The Lancet Public Health	2020	10.1016/S2468-2667(20)30157-2	Modelling	Stochastic Branching Process	Not stated	Epidemic in context other than 2020 lockdown reopening	(1) Physical distancing; (2) testing and isolation of index cases; (3) Conventional contact tracing with different tracing delays; (4) App-based tracing with different levels of app coverage.	Strategies (3) and (4) are compared to (1) and (2)	Reff	Results are presented graphically Reff < 1 with contact tracing is achieved only if testing delay ~ 2 days, or tracing delay is 1 day, or tracing coverage at least 80%. Reff < 1 cannot be achieved with perfect contact tracing (100% testing and tracing coverage) if testing delay is 3+ days. If testing delay is 5+ days, app-based contact tracing is not more effective than conventional contact traci…	NA	7
67	Ng et al.	Comparison of Estimated Effectiveness of Case-Based and Population-Based Interventions on COVID-19 Containment in Taiwan	Yes	JAMA Internal Medicine	2021	10.1001/jamainternmed.2021.1644	Modelling	Stochastic Branching Process	Taiwan	Epidemic in context other than 2020 lockdown reopening	(1) Case-based intervention (case isolation, contact tracing and quarantine for 7/14 days regardless of symptoms), (2) population-based intervention (social distancing and mask use) and (3) Intervention (1) + Intervention (2).	no case isolation, tracing, quarantine	Reff, probability of outbreak extinction	Results presented graphically Contac tracing 90% and mask wearing: Achieves R<1 with 90% probability as long as social distancing reduces R to 1.2	NA	7
68	Peak et al.	Individual quarantine versus active monitoring of contacts for the mitigation of COVID-19: a modelling study	Yes	The Lancet Infectious Diseases	2020	10.1016/S1473-3099(20)30361-3	Modelling	Stochastic Branching Process	Not stated	Epidemic in context other than 2020 lockdown reopening	(1) Active monitoring of contacts and (2) Individual quarantine under two settings which vary in the probability of tracing an infected contact, contact tracing delay, reduction of infectiousness during quarantine for pre-symptomatic contacts, frequency of monitoring symptoms in pre-symptomatic contacts, reduction of infectiousness during isolation as follows: High feasibility setting (probabilit…	No contact tracing	Reff	Results presented graphically High feasibility setting short serial interval/ long serial interval: median Reff=0.57/0.49 with quarantine and Reff=1.55/0.54 with active monitoring of contacts. Low feasibility setting, Reff<1 was not achieved with either intervention. With R0 = 2.2, Reff < 1 unless onset of infectiousness preceded symptoms by > 2 days. High feasibility setting, no other NPIs: > 75…	NA	6
69	Plank et al.	Potential reduction in transmission of COVID-19 by digital contact tracing systems: a modelling study	Yes	Mathematical Medicine and Biology	2022	10.1093/imammb/dqac002	Modelling	Stochastic Branching Process	New Zealand	Epidemic in context other than 2020 lockdown reopening	(1) Manual contact tracing (home contacts traced instantly, work contacts with probability 0.5, school contacts with probability 0.8, casual contacts with probability 0.25) , (2) digital contact tracing (all contacts traced with probability 0.9), including recursive tracing of second order contacts (i.e. contacts of contacts) and (3) combination of digital and manual contact tracing.	Case isolation with no contact tracing	Reff, mean outbreak size after 30 days, probability of elimination	Results are presented graphically Intervention (1) with moderately (50%) effective quarantine of pre-symptomatic or subclinical individuals: Reff reduction = from 2.4 to 1.56. Intervention (2) digital contact tracing without manual contact tracing with high uptake rates (80%) Reff reduction = from 2.4 to 1.46. Intervention (3) with 50%/ 80% effective quarantine of pre-symptomatic or subclinical i…	NA	9
70	Cencetti et al.	Digital proximity tracing on empirical contact networks for pandemic control	Yes	Nature Communications	2021	10.1038/s41467-021-21809-w	Modelling	Other	Not stated	Epidemic in context other than 2020 lockdown reopening	(1) Digital contact tracing with different levels of app adoption and quarantine of identified contacts under different levels of quarantine efficiency.	No digital contact tracing	Rate of the number of newly infected individuals	Results presented graphically If R0=2, outbreak cannot be contained independently of level of app adoption If R0=1.5, 40% app adoption yields epidemic control if isolation is 80% efficient. If R0=1.2, 20% app adoption yields epidemic control if isolation is 50% efficient. If R0 > 1 with no digital contact tracing there will be an exponential outbreak.	NA	9
71	Ferretti et al.	Quantifying SARS-CoV-2 transmission suggests epidemic control with digital contact tracing	Yes	Science	2021	10.1126/science.abb6936	Modelling	Other	Not stated	Epidemic in context other than 2020 lockdown reopening	(1) Isolation and manual contact tracing (3 days frm start of symptoms to isolation and contact quarantine), (2) isolation and manual contact tracing (2 days from start of symptoms to isolation and contact quarantine), isolation and manual contact tracing (1 day from start of symptoms to isolation and contact quarantine), isolation and digital contact tracing (instantaneous contact tracing). All …	No contact tracing	Growth rate of the epidemic as a function of % success rate in isolating cases and quarantining contacts	Results are presented graphically If delay in case isolation and contact quarantine is 3+ days, there is no epidemic control independently of the level of contact tracing. Contact tracing leads to R<1 if time to case isolation and contact quarantine is less than three days and there is high success in isolating cases and quarantining contacts. With digital contact tracing, instant tracing and hig…	NA	7
72	Grassly et al.	Comparison of molecular testing strategies for COVID-19 control: a mathematical modelling study	Yes	The Lancet Infectious Diseases	2021	10.1016/S1473-3099(20)30630-7	Modelling	Other	United Kingdom	Epidemic in context other than 2020 lockdown reopening	(1) Self-isolation of symptomatic individuals; (2) weekly PCR testing of health care workers and high-risk groups with different assumptions on test sensitivity; (3) testing symptomatic individuals with varying testing rates, tracing their contacts with a varying coverage + quarantining contacts of individuals who test positive. Delays in testing and tracing are also explored.	Intervention (1)	Reff	Results are presented graphically For 80% coverage in testing and tracing and 24 hours from sample collection to quarantine of contacts, drop in Reff = 26%, compared to Intervention (1). For 50% coverage in testing and tracing and 48 hours delay in quarantine of contacts, drop in Reff = 8%, compared to no intervention	NA	7
73	Kim et al.	Automated contact tracing: A game of big numbers in the time of COVID-19	Yes	Journal of the Royal Society Interface	2021	10.1098/rsif.2020.0954	Modelling	Other	Not stated	Epidemic in context other than 2020 lockdown reopening	(1) Automated contact tracing with a variable fraction of the infected population which is confirmed positive by testing, a variable fraction of app users who confirmed they are diagnosed positive, and variable probabilities of disease transmission.	No intervention	Percentage of the population that needs to be enrolled (femin) for automated contact tracing to be successful	Results presented graphically. / With a modest probability of transmission (e.g. about 30%) quite a large fraction of the population (about 40–60%) needs to be enrolled in automated contact tracing to achieve R<1	NA	6
74	Kucharski et al.	Effectiveness of isolation, testing, contact tracing, and physical distancing on reducing transmission of SARS-CoV-2 in different settings: a mathematical modelling study	Yes	The Lancet Infectious Diseases	2020	10.1016/S1473-3099(20)30457-6	Modelling	Other	United Kingdom	Epidemic in context other than 2020 lockdown reopening	Different combinations of self-isolation, contact tracing and physical distancing: (1) Self-isolation within home; (2) Self-isolation outside home; (3) Self-isolation + household quarantine; (4) Intervention (3) + school or work contact tracing (100% traceable); (5) Intervention (3) + manual contact tracing of acquaintances (53% traceable); (6) Intervention (3) + manual contact tracing of all con…	No intervention	Reff	Results are presented graphically Compared to no intervention, the % reduction in Reff achieved for each intervention is (1) 29%, (2) 35%, (3) 37%, (4) 53%, (5) 57%, (6) 64%, (7) 47%, (8) 61%, (9) 64%, (10) 66%, (11) 2%.	NA	9
75	Kuzdeuov et al.	A Particle-Based COVID-19 Simulator With Contact Tracing and Testing	Yes	IEEE Open Journal of Engineering in Medicine and Biology	2021	10.1109/OJEMB.2021.3064506	Modelling	Other	Lecce (Italy)	Epidemic in context other than 2020 lockdown reopening	(1) Random testing and isolation with different levels, (2) digital contact tracing with different levels of coverage, (3) Intervention (1)+(2).	No intervention	Number of infected, quarantined, deaths and isolated	Results presented graphically. Number of daily tests per thousand people = 5/ 20/ 30/ 40) with 0% contact tracing app adoption. The number of infected at the peak of the epidemic is reduced by 26%/ 41%/ 51%/ 63% Contact tracing app adoption = (0.25, 0.5, 0.75, 1) with 0% testing: The number of infected at the peak of the epidemic is reduced by 9%/ 18%/ 38%/ 54% Random testing (10 tests per thousa…	NA	6
76	Moran et al.	Using the LIST model to Estimate the Effects of Contact Tracing on COVID-19 Endemic Equilibria in England and its Regions	No	medRxiv	2020	10.1101/2020.06.11.20128611	Modelling	Other	New Zealand	2020 lockdown reopening	(1) Find, track, trace and isolate (FTTI) with 5% policy efficacy; (2) FTTI with 20% policy efficacy; FTTI with 40% policy efficacy; (4) FTTI policy with 60% policy efficacy. All interventions modelled with some social distancing	FTTI with 0% policy efficacy	Endemic equilibrium	Results are presented graphically With medium-term immunity, FTTI with 40% efficacy or higher leads to a reduction in deaths of 99%. Even small-scale contact tracing strategies are effective.	NA	6
77	Sanche et al.	High Contagiousness and Rapid Spread of Severe Acute Respiratory Syndrome Coronavirus 2	Yes	Emerging Infectious Diseases	2020	10.3201/eid2607.200282	Modelling	Other	China	Epidemic in context other than 2020 lockdown reopening	(1) Contact tracing, (2) quarantine and (3) social distancing	No intervention	Reff	Results presented graphically Contact tracing of symptomatic persons is effective if the fraction of unidentified persons is low. When 20% of symptomatic persons are undetected, high levels of social distancing will lead to epidemic control	NA	7
78	Worden et al.	Estimation of effects of contact tracing and mask adoption on COVID-19 transmission in San Francisco: a modeling study	No	medRxiv	2020	10.1101/2020.06.09.20125831	Modelling	Other	San Francisco (USA)	Epidemic in context other than 2020 lockdown reopening	(1) Contact tracing; (2) Mask wearing; (3) interventions (1) + (2)	Shelter in place order	Reff	Results are presented graphically Shelter in place order without contact tracing: 11% increase in cases per day; Shelter in place order without contact tracing or mask wearing: 30% increase in cases per day	NA	6
